# Supplementary material for: Balancing the scales: Preliminary investigation of total energy expenditure and daily metabolizable energy intake in Matschie’s tree kangaroo (Dendrolagus matschiei)
Source: PLoS One. 2022 Jun 27;17(6):e0270570. doi: 10.1371/journal.pone.0270570 (PMC9236236; doi:10.1371/journal.pone.0270570)
Supplement: S1 Table — (XLSX) [file pone.0270570.s001.xlsx]

## Sheet: Dunham et al_S1 Table
Family	Species	Common name	Body Mass_g	TEE_kcal day	log_Body Mass	log_TEE	Source
Dasyuridae	Sminthopsis_crassicaudata	fat-tailed dunnart	17	16.5	1.23	1.22	Hume 2011
Dasyuridae	Phascogale_calura	red-tailed phascogale	34.5	22.1	1.54	1.34	Hume 2011
Dasyuridae	Antechinus_stuartii	brown antechinus	39.8	23.2	1.6	1.37	Hume 2011
Dasyuridae	Antechinus_swainsonii	dusky antechinus	52.25	35	1.72	1.54	Hume 2011
Dasyuridae	Dasyurus_viverrinus	eastern quoll	1065.5	234.5	3.03	2.37	Hume 2011
Dasyuridae	Sarcophilus_harrisii	Tasmanian devil	7500	655	3.88	2.82	Hume 2011
Dasyuridae	Antechinus_minimus	swamp antechinus	34.05	16.8	1.53	1.23	Sale et al 2009
Didelphidae	Marmosa_robinsoni	mouse opossum	28	12.7	1.45	1.1	Hume 2011
Macropodidae	Dendrolagus_matschiei	Matschie's tree kangaroo	9650	350	3.99	2.54	Dunham et al (this study)
Macropodidae	Macropus_rufus	red kangaroo	24900	1154.4	4.4	3.06	Munn et al 2008; 2013
Macropodidae	Macropus_fuliginosus	western grey kangaroo	25200	2055.2	4.4	3.29	Munn et al 2016
Macropodidae	Lagorchestes_hirsutus	Rufous hare-wallaby	1402	142.4	3.15	2.15	Hume 2011
Macropodidae	Setonix_brachyurus	Quokka	1900	131	3.28	2.12	Hume 2011
Macropodidae	Macropus_eugenii	tammar wallaby	4380	274.9	3.64	2.44	Hume 2011
Macropodidae	Thylogale_billardierii	Tasmanian pademelon	5980	389.6	3.78	2.59	Hume 2011
Macropodidae	Petrogale_xanthopus	yellow-footed rock wallaby	8900	528	3.95	2.72	Hume 2011
Macropodidae	Macropus_giganteus	eastern grey kangaroo	43900	1952.7	4.64	3.29	Hume 2011
Peramelidae	Isoodon_auratus	golden bandicoot	320	37.6	2.51	1.58	Hume 2011
Peramelidae	Macrotis_lagotis	greater bilby	1029	130.1	3.01	2.11	Hume 2011
Peramelidae	Isoodon_obesulus	southern brown bandicoot	1230	153.9	3.09	2.19	Hume 2011
Petauridae	Petaurus_breviceps	sugar glider	123.5	41.2	2.09	1.62	Hume 2011
Petauridae	Gymnobelideus_leadbeateri	Leadbeater's possum	125	53.9	2.1	1.73	Hume 2011
Phascolarctidae	Phascolarctos_cinereus	koala	7321	410.8	3.87	2.61	Hume 2011
Potoroidae	Potorous_tridactylus	Long-nosed potoroo	825.25	123.5	2.92	2.09	Hume 2011
Potoroidae	Bettongia_penicillata	brush-tailed bettong	1100	144.1	3.04	2.16	Hume 2011
Potoroidae	Bettongia_gaimardi	eastern bettong	1700	208.9	3.23	2.32	Hume 2011
Potoroidae	Aepyprymnus_rufescens	Rufous rat-kangaroo	2875	341.5	3.46	2.53	Hume 2011
Pseudocheiridae	Pseudocheirus_peregrinus	common ringtail possum	975	156.4	2.99	2.19	Hume 2011
Pseudocheiridae	Petauroides_volans	greater glider	995	124.2	3	2.09	Hume 2011
Pseudocheiridae	Hemibelideus_lemuroides	lemur-like ringtail possum	1026	161.3	3.01	2.21	Hume 2011
Pseudocheiridae	Pseudochirulus_herbertensis	Herbert River ringtail possum	1103	106.6	3.04	2.03	Hume 2011
Tarsipedidae	Tarsipes_rostratus	honey possum	10	8.1	1	0.91	Hume 2011
