# Supplementary material for: Balancing the scales: Preliminary investigation of total energy expenditure and daily metabolizable energy intake in Matschie’s tree kangaroo (Dendrolagus matschiei)
Source: PLoS One. 2022 Jun 27;17(6):e0270570. doi: 10.1371/journal.pone.0270570 (PMC9236236; doi:10.1371/journal.pone.0270570)
Supplement: S2 Table — DM = dry matter; CP = crude protein; NDF = neutral detergent fiber; CF = crude fat; TNC = total nonstructural carbohydrates, ME = metabolizable energy. (XLSX) [file pone.0270570.s002.xlsx]

## Sheet: Dunham et al_S2 Table
Date	Season	Individual	DM_g	CP_g	NDF_g	TNC_g	CF_g	Ash_g	ME intake_kcal
2020-06-08	Summer	489	152.2	28.5	40.3	59.9	7	17.9	448.1
2020-06-08	Summer	503	79.6	14.7	20.5	29.8	3.8	12.1	199.2
2020-06-09	Summer	489	102.9	20.7	24.2	42.9	4.6	12.5	309.8
2020-06-09	Summer	503	165.8	28.1	43.4	65.1	10.8	19.2	439.4
2020-06-10	Summer	489	165.3	31.7	38.2	69.1	8.9	17.4	502.1
2020-06-10	Summer	503	156.6	25.8	42	59.1	8	21.6	393.4
2020-06-11	Summer	489	224.2	40.4	50.9	95.4	12.3	25.5	679.5
2020-06-11	Summer	503	177.6	25.8	40	80.9	10.8	20.4	485.9
2020-06-12	Summer	489	189.9	37	46.1	75.1	10.8	21	570.2
2020-06-12	Summer	503	217.8	38.1	57.8	82.4	13.7	25.8	567.2
2020-06-14	Summer	489	297	48.1	94.8	108.6	16.5	29.1	872.9
2020-06-14	Summer	503	122.5	21.8	33.6	44.5	6.3	16.4	306.2
2020-06-15	Summer	489	135.5	27.2	38.2	53.8	6.2	12.9	411
2020-06-15	Summer	503	126.1	22.3	39.2	46.4	6.7	12.3	326.5
2020-06-16	Summer	489	181.4	33.4	51.5	75.2	9.8	14.5	564.4
2020-06-16	Summer	503	77.5	13.4	22.6	31.6	4.2	6.5	209.3
2020-06-17	Summer	489	136	29	35.2	55	7.3	12.6	422.2
2020-06-17	Summer	503	74.8	14.4	19.4	29.9	5.4	6.5	207.1
2020-06-18	Summer	489	122	24.6	30.1	51	6.8	9.4	380
2020-06-18	Summer	503	113.2	19.5	33.2	43.2	8.2	9.9	307.9
2020-06-19	Summer	489	185.7	32.7	53.9	74.8	9.5	14.7	563.8
2020-06-19	Summer	503	169.9	29.2	49.4	65.1	11.6	14.6	457.2
2020-06-20	Summer	489	190.6	37.9	50.8	72.4	9.5	20	563.5
2020-06-20	Summer	503	168.3	31.7	46.4	63	10.5	16.7	443.3
2020-06-21	Summer	489	206.1	37.5	55.4	83.2	10.5	19.5	620.5
2020-06-21	Summer	503	120.2	20.3	34.9	48.4	6.8	9.7	322.9
2020-06-22	Summer	489	177	34.4	43.7	75.7	9.3	14	550.4
2020-06-22	Summer	503	164.6	28.7	44.6	68.3	9.8	13.5	448.7
2020-06-23	Summer	489	129.4	25.9	36.7	52.8	5.6	12	396.7
2020-06-23	Summer	503	112.5	19.4	31.2	45.8	6.1	11.2	300.9
2020-06-24	Summer	489	179.8	35.2	46.2	72.1	8.7	21	539.6
2020-06-24	Summer	503	102.2	18.8	26.9	38.6	5.4	13.5	261.4
2020-06-25	Summer	489	211	39.2	58	87.9	11.6	17.1	656.2
2020-06-25	Summer	503	179.9	30.7	52.4	72.9	11.1	13.9	491.3
2020-06-26	Summer	489	108.9	21	26	47.7	5.1	9.1	336.4
2020-06-26	Summer	503	125	15.8	29.4	60.9	8.6	10.2	359.4
2020-06-27	Summer	489	132	26.1	33.3	54.8	5.9	13.2	399.7
2020-06-27	Summer	503	136.3	25.4	43.3	49	6.2	12.7	346.7
2020-06-28	Summer	489	137.2	29.1	36.5	56	6.6	13	424.3
2020-06-28	Summer	503	58.3	11.2	16.1	23.8	3.1	5.4	157.5
2020-06-29	Summer	489	167.2	35.7	40.5	68.4	9.7	13.1	521
2020-06-29	Summer	503	88.7	15.2	24.5	36.4	5.1	7.8	238.9
2020-07-01	Summer	503	27.6	5.8	6.5	11.9	1.4	2	76.2
2020-07-02	Summer	489	127.1	27	28	55.8	7.2	9.3	403.9
2020-07-02	Summer	503	79.5	15.8	17.8	34.4	6	5.8	227.3
2020-07-03	Summer	503	69	10.5	20	28.9	4.2	5.5	188.1
2020-07-04	Summer	489	190.8	32.9	51.9	77.9	10.5	17.7	578.7
2020-07-04	Summer	503	126	20.8	36	49.3	8.5	11.4	339.2
2020-07-05	Summer	489	229.7	38.8	70.6	87.8	13.5	19	694.2
2020-07-05	Summer	503	139.9	19.8	46.3	53.2	9	11.7	371.8
2020-07-06	Summer	489	142.6	27.9	37.5	59	7.9	12.4	443.4
2020-07-06	Summer	503	221.2	30.8	76.8	84.7	13.7	17.8	592.4
2020-07-07	Summer	489	130.9	21.8	35.5	58.2	6.4	9.1	407.7
2020-07-07	Summer	503	78.6	10.5	18.8	37.6	4.5	7.2	219.7
2020-07-08	Summer	489	149.9	29.5	38.5	63.4	7	15.6	461.5
2020-07-08	Summer	503	108.7	18.3	34.7	44.3	5.8	8.9	296.7
2020-07-10	Summer	503	21.6	4.9	4.9	10	0.9	2.9	61.5
2020-07-11	Summer	489	191.9	33.6	50.1	78.7	10	19.8	576.8
2020-07-11	Summer	503	152.1	21	48	60.1	9.3	13.9	404.2
2020-07-12	Summer	489	100.5	20.9	23	43.9	5.2	7.5	315.5
2020-07-12	Summer	503	107.8	16	33.5	42.2	7.5	8.6	292.3
2020-07-13	Summer	489	168.5	32.6	42.3	72.3	9.2	12.3	527.5
2020-07-13	Summer	503	79.9	14.3	20.6	34.8	4.7	5.8	222
2020-07-14	Summer	489	152.8	25.5	42.7	64.9	7.7	12	468.7
2020-07-14	Summer	503	126	17.6	39.7	49.6	7.6	11.4	334.4
2020-07-16	Summer	489	143.3	23	33.4	69.3	7.3	10.3	456.2
2020-07-16	Summer	503	73.3	9.6	19.6	34.3	4.3	5.5	206
2020-07-17	Summer	503	38.2	7.2	7.6	17.5	2	3.9	105
2020-07-18	Summer	503	25	5.5	4.9	11.4	1.3	2	69.7
2020-07-19	Summer	489	126.2	23.9	30.3	54.2	5.9	11.9	384.5
2020-07-19	Summer	503	94.6	14.2	20.1	44.3	5.5	10.5	260.7
2020-07-20	Summer	489	96.7	18.5	24.8	42.7	4.2	6.6	300.6
2020-07-20	Summer	503	46.4	8.7	9.9	21	2.7	4.1	128.8
2020-07-21	Summer	489	114.2	23.3	25.3	51	5.3	11.7	355.7
2020-07-21	Summer	503	24.6	5.5	5.4	11.8	1.1	3	70.8
2020-07-22	Summer	489	110.3	21.4	29.9	49	4.4	10.8	345.8
2020-07-22	Summer	503	29	5.3	8.1	14.2	1.1	3	83.6
2020-07-23	Summer	489	131.8	24.7	31.5	58.4	7.7	9.6	417.3
2020-07-23	Summer	503	99.3	15.7	27.6	41	8	7	279.9
2020-07-25	Summer	489	203.9	28.2	47.6	103.9	11.1	16.5	661.1
2020-07-25	Summer	503	187.4	18.3	41	101.4	11.9	14.7	551.8
2020-07-26	Summer	489	169.6	25.8	36.2	85.2	9.2	13.5	544.8
2020-07-26	Summer	503	106.5	11.4	22.2	58.1	6.6	8.4	314.5
2020-07-27	Summer	489	106.3	22.4	23.5	44.1	5	11.3	320.7
2020-07-27	Summer	503	44.4	8.2	9.4	19	2.4	5.4	118
2020-07-28	Summer	489	144.6	26.3	40.1	61.7	8.2	11.2	456.4
2020-07-28	Summer	503	90.1	14.9	26.8	36.3	6.8	7.4	253
2020-07-29	Summer	489	78.9	18.1	17	33.7	3.5	6.6	244.1
2020-07-29	Summer	503	25.4	4.9	4.6	12.6	1.3	2	72.6
2020-07-30	Summer	489	227.2	42.6	60.4	91.2	11.6	21.3	685.1
2020-07-30	Summer	503	210.4	36.7	58.2	80.3	11.5	23.7	544.1
2020-08-02	Autumn	489	182.9	33.3	47.6	76.5	11	14.5	569.1
2020-08-02	Autumn	503	194.2	31.8	56.8	75	13.6	16.9	524.4
2020-08-03	Autumn	489	187	34.6	49.9	80.7	10	14.4	587.5
2020-08-03	Autumn	503	111.1	18.5	31.5	46.5	6.9	7.8	306.2
2020-08-04	Autumn	489	227.8	44.8	62.9	88	11.1	25.3	680.7
2020-08-04	Autumn	503	103.5	18.7	26.8	40.6	5.5	11.9	269.1
2020-08-06	Autumn	489	143.3	24.8	42.2	59.5	6.9	10	438.7
2020-08-06	Autumn	503	100.3	17.2	30.9	38.5	5	8.7	261.8
2020-08-09	Autumn	489	134.9	26	34.3	57	7	12.7	417.5
2020-08-09	Autumn	503	118.7	22.7	28.6	49	8.6	11.2	330.3
2020-08-10	Autumn	489	87.3	19.6	18.3	38.8	3.8	6.8	272.7
2020-08-10	Autumn	503	47	8.4	11.4	20.6	3.2	3.3	132.8
2020-08-11	Autumn	489	84.7	19.8	17.9	36.5	3.8	6.7	263.7
2020-08-11	Autumn	503	62.6	10.6	16.1	26.8	4.7	4.5	177
2020-08-12	Autumn	489	102.6	18.7	26.3	46.8	4.3	6.6	321.7
2020-08-12	Autumn	503	64.3	10.5	15.9	28	3.5	6.7	173.8
2020-08-13	Autumn	489	114.5	24.3	30.1	50.4	4.7	11.4	362.9
2020-08-13	Autumn	503	92.9	17.1	26.1	38.1	4.7	10.2	250.4
2020-08-16	Autumn	489	189.1	36.6	46.6	78.5	10.1	17.3	578.8
2020-08-16	Autumn	503	105.9	18.7	27.2	44.3	6.2	9.6	287.2
2020-08-17	Autumn	489	132.5	27.6	32.2	53.9	6.3	12.4	401.4
2020-08-17	Autumn	503	70.4	12.7	15.1	29.7	3.8	9.2	185.2
2020-08-18	Autumn	489	120.5	26.1	29.2	49.2	5.7	10.3	368.2
2020-08-18	Autumn	503	109.6	19.8	30.3	41.8	5.9	11.7	284.5
2020-08-19	Autumn	489	99.6	18.8	26.3	43.5	4.3	6.7	308.9
2020-08-19	Autumn	503	27.6	4.8	7.5	12.1	1.3	1.9	75.5
2020-08-20	Autumn	489	101.3	20.7	23.6	45.5	4.5	11.1	317.5
2020-08-20	Autumn	503	78.4	14.4	19.2	33	4.7	9.9	213.7
2020-08-22	Autumn	489	112	22.4	27.2	47.2	5.3	9.9	341.9
2020-08-22	Autumn	503	28.9	6.2	5.7	12.9	1.5	2.6	79.6
2020-08-23	Autumn	489	96.9	18.9	22.4	44.4	4.5	6.7	305.8
2020-08-23	Autumn	503	74.8	11.6	21	31.7	5.5	5	210.8
2020-08-24	Autumn	489	85.2	18.4	18.3	37.9	3.9	6.6	266.7
2020-08-24	Autumn	503	24.6	5.1	4.6	11.7	1.3	1.9	69.4
2020-08-25	Autumn	489	99.3	18.7	26.1	43.6	4.3	6.6	308.1
2020-08-25	Autumn	503	30.5	4.9	7.8	14.4	1.5	1.9	85.7
2020-08-26	Autumn	489	96.3	21.3	23.1	45.5	3.8	10.2	314
2020-08-26	Autumn	503	70.7	13.3	19.3	30.4	3.4	8.4	193.9
2020-08-27	Autumn	489	95.6	19.3	20.3	44.7	4.5	6.8	303.6
2020-08-27	Autumn	503	97.1	17.4	25.5	37.8	5.2	11.1	252.1
2020-08-29	Autumn	489	93.6	20.4	20	40.6	4.2	8.7	288.3
2020-09-01	Autumn	489	104.1	24.3	22.4	47.1	5	8.9	335.9
2020-09-01	Autumn	503	38.3	9.4	7.2	16.4	2.6	2.8	108.4
2020-09-02	Autumn	489	87.6	20.3	21	40.3	3.4	9	283.9
2020-09-02	Autumn	503	56.9	11	13.3	24.7	2.9	8	154.5
2020-09-03	Autumn	489	130.4	29.5	32.5	55.3	5.4	14.3	407.3
2020-09-03	Autumn	503	48.9	10.5	12.8	21	2.2	5.6	134.7
2020-09-04	Autumn	489	211.3	43.3	60.6	77.4	11.5	18.5	633
2020-09-04	Autumn	503	126.5	21.8	38.9	46.9	6.6	12.2	326.6
2020-09-05	Autumn	489	83.9	18.7	18	36.9	3.8	6.5	262
2020-09-05	Autumn	503	23	5.4	5.3	12.2	0.9	3.1	71.1
2020-09-06	Autumn	489	147.3	27.8	42.2	64.1	6.7	13	464.7
2020-09-06	Autumn	503	98.3	17.2	30.5	39.4	4.9	10.3	263.7
2020-09-08	Autumn	489	102.6	22.3	23.7	50.2	4.6	9.6	341.6
2020-09-08	Autumn	503	68.2	12	18.4	31	4.9	5.8	200.8
2020-09-09	Autumn	489	170.6	35.3	47.8	69.7	8	18.3	529.2
2020-09-09	Autumn	503	95.5	17.5	25	39.6	4.9	12.5	255.9
2020-09-10	Autumn	489	206.3	38.1	60.5	88.3	13.1	16.3	669.8
2020-09-10	Autumn	503	176.5	28.5	52.7	71.3	13.4	14.6	495.3
2020-09-12	Autumn	489	187.9	31.2	52.2	79.8	12.3	12.4	594.1
2020-09-12	Autumn	503	120.3	18.3	35.3	48.9	9.7	8.1	338.1
2020-09-13	Autumn	489	270.6	50.5	63.5	114.7	15.2	26.8	829.7
2020-09-13	Autumn	503	128.7	22.6	32.2	55	7.6	11.3	352.3
2020-09-14	Autumn	489	101.9	21.9	22.2	43.5	4.8	9.5	313
2020-09-14	Autumn	503	41	8.5	9.6	18.5	2	6.2	114.9
2020-09-15	Autumn	489	103.1	22.4	23.2	44.3	5.3	7.7	323.2
2020-09-15	Autumn	503	90.6	15.4	25.1	36.5	6.5	7	249.7
2020-09-16	Autumn	489	131.8	28.6	34.8	51.4	7.8	9.2	409.7
2020-09-16	Autumn	503	40.4	8.6	9.4	17.6	2.5	2.6	114.2
2020-09-18	Autumn	489	119.7	22.1	30.7	51.4	5.5	10	366.5
2020-09-20	Autumn	489	190.5	41.5	49.3	71.7	10.6	17.2	576.1
2020-09-20	Autumn	503	93.3	18.9	25.7	34.1	5.6	8.9	244.6
2020-09-21	Autumn	503	25.4	5.1	4.3	13.3	1.2	1.8	74.5
2020-09-22	Autumn	489	103.8	18.7	26.9	47	4.6	6.6	325.1
2020-09-22	Autumn	503	29.6	4.7	7.6	13.9	1.4	1.8	83
2020-09-23	Autumn	489	99.6	21.1	22.7	51.2	4.1	9.6	337
2020-09-23	Autumn	503	60.4	11.5	13.4	28.7	3	8.5	171.2
2020-09-24	Autumn	489	176.7	31.4	45.8	78.7	8.4	20.1	551.2
2020-09-24	Autumn	503	214.1	27.8	56.6	101	12.6	19.9	602.6
2020-09-25	Autumn	489	135.6	29.1	35.7	59.4	6	14.6	432.3
2020-09-25	Autumn	503	50.8	9.3	14.9	22.8	2.4	5.4	143.8
2020-09-27	Autumn	489	87	18.3	18.6	39.4	4.1	6.6	273.6
2020-09-27	Autumn	503	39.7	8.7	9.1	16.6	2.6	2.7	111.1
2020-09-28	Autumn	489	109.5	23.6	27.4	48.4	4.8	10.2	347.5
2020-09-28	Autumn	503	32.4	6.8	7.6	17.1	1.4	3.9	99
2020-09-29	Autumn	503	64.9	10.8	15.4	28.1	3.3	7.6	172.5
2020-09-30	Autumn	489	138	29.1	36.6	58.7	6.2	14.1	432.7
2020-09-30	Autumn	503	109.1	20.4	32.9	43	5.6	12.1	292.4
2020-10-01	Autumn	489	161.7	32.4	43.9	70.5	7.7	16.6	513.3
2020-10-01	Autumn	503	209.6	37.7	60.7	78.3	11.2	25.9	541.3
2020-10-02	Autumn	503	40.8	7	11.1	17.3	2.1	3.2	110.3
2020-10-04	Autumn	489	190.9	40.5	47.5	74.9	10.7	17.3	582.4
2020-10-04	Autumn	503	35	8.4	6.6	14.9	2.5	2.7	99.1
2020-10-05	Autumn	489	149.8	28.7	37.9	60.8	7.2	15.2	449
2020-10-05	Autumn	503	64.3	11.2	15.6	26.7	3.4	7.4	169.7
2020-10-07	Autumn	489	103.3	18.7	26.5	47.3	4.4	6.6	324.2
2020-10-08	Autumn	503	49.5	8.6	14.8	23.6	2.7	5.3	146.7
2020-10-11	Autumn	489	103.5	23.1	23	41.8	4.9	10.6	312.5
2020-10-11	Autumn	503	20.8	4.7	4.1	9.2	1.1	1.7	57.5
2020-10-12	Autumn	489	112.7	21.6	30.5	56.2	4.6	10.4	376.8
2020-10-12	Autumn	503	28.7	5.2	8.3	16.7	1.1	3	93.2
2020-10-13	Autumn	489	87.8	19.3	19.7	47.5	3.4	8.9	305.8
2020-10-13	Autumn	503	31.9	6	6	15.4	1.6	3.2	89.3
2020-10-14	Autumn	489	103	21.7	23.1	44.1	4.7	9.5	315.6
2020-10-14	Autumn	503	36.2	8.6	7.1	14.8	2.5	3.1	100.6
2020-10-16	Autumn	489	172.1	36.4	40.8	67.6	10.1	17.5	523.7
2020-10-16	Autumn	503	106.3	14.3	34.2	43.2	6.4	8.4	286.8
2020-10-18	Autumn	489	111.1	27	22.4	47	6.4	8.4	352.8
2020-10-18	Autumn	503	108.9	21.2	21.7	47.4	6.8	12	298
2020-10-19	Autumn	489	148.9	33.4	35	59.7	8.5	12.3	461.4
2020-10-19	Autumn	503	110.5	21.9	31	40.2	6.5	10.7	288.3
2020-10-21	Autumn	489	121.8	22.3	30.1	53.5	5.7	10.3	374.9
2020-10-21	Autumn	503	76.6	12.8	18.4	31.9	4	9.5	200.7
2020-10-22	Autumn	489	152.5	30.5	39.3	60.6	7.6	14.5	459
2020-10-22	Autumn	503	136.4	25.7	37.5	50.9	8.4	13.9	357.7
2020-10-25	Autumn	489	109.9	28	22.8	44.4	6.3	8.5	345.5
2020-10-26	Autumn	489	153.3	34.1	38.3	58.8	8.7	13.3	468.4
2020-10-26	Autumn	503	24.7	4.8	4.6	12.1	1.3	1.9	70.4
2020-10-27	Autumn	489	97.2	19.2	25.8	41.1	4.2	6.9	298.6
2020-10-27	Autumn	503	95	16	22.7	38.7	5.1	12.6	246.1
2020-10-28	Autumn	489	105.6	21.5	22.1	48.8	4.9	8.6	332.2
2020-10-28	Autumn	503	79	13.1	20.3	34	5.8	6	223.1
2020-11-01	Winter	489	147.1	29.8	39.2	60.7	6.3	16.9	448.4
2020-11-01	Winter	503	173.3	27.6	56.5	65.3	7.2	22.7	440.3
2020-11-02	Winter	489	200.4	35.3	56.5	83.3	9.4	15.9	609.5
2020-11-02	Winter	503	133.8	19.9	45.9	48.5	5.4	14.2	332.4
2020-11-03	Winter	489	228.4	43	53.6	113.9	11.7	17.7	760.8
2020-11-03	Winter	503	147.3	26	34.1	69.3	8	16.3	417.1
2020-11-04	Winter	489	204.2	39.8	50.3	91.5	9.9	22.9	645.5
2020-11-04	Winter	503	141.8	25.3	37.6	56.3	7	21.1	368.4
2020-11-05	Winter	489	163.4	30.4	45	75.7	7.3	16.7	527.4
2020-11-05	Winter	503	181	30.2	50.7	71.6	8.7	26	467.9
2020-11-06	Winter	489	185.5	36.5	41.9	79.8	9.3	23.6	568
2020-11-06	Winter	503	210.7	36.2	49.2	81.6	11.6	32.2	532.4
2020-11-08	Winter	489	207.5	37.8	55.2	86.7	10.1	17.7	632.1
2020-11-08	Winter	503	132.2	20.5	44.1	47.5	5.4	14.6	327.4
2020-11-09	Winter	489	156.7	25.4	51.6	59	6.1	14.9	453.1
2020-11-09	Winter	503	142.6	27.3	48.8	48.4	6.7	11.8	362.2
2020-11-10	Winter	489	183	37.7	52.9	70.3	8.7	13.6	553.8
2020-11-10	Winter	503	26.3	5.2	4.8	13.1	1.4	1.8	75.8
2020-11-12	Winter	489	172.5	31.8	47.3	82.3	7.7	16.1	565.1
2020-11-12	Winter	503	147.9	20.8	56.2	54.7	5.4	17.1	375
2020-11-13	Winter	489	107	22.8	22.7	46.4	5	10.2	328.7
2020-11-13	Winter	503	85.5	15.2	18.5	35.3	4.7	11.8	222.5
2020-11-15	Winter	489	176	33.2	44.2	70.1	8.5	20	520.2
2020-11-15	Winter	503	161.2	27.7	39.8	62	8.5	23.2	407.2
2020-11-16	Winter	489	169.7	31.6	49.9	64.1	7	17.2	494.1
2020-11-16	Winter	503	21.6	4.5	4.7	9.3	1.1	2	58.8
2020-11-17	Winter	489	144.9	27.7	41.8	66.2	5.7	15	465
2020-11-17	Winter	503	97	15	33.6	39.8	3.7	11.1	258.5
2020-11-18	Winter	489	144	26.9	37.3	73.8	6.4	11.9	488
2020-11-18	Winter	503	110	17.4	34	50.1	4.8	10.9	308.4
2020-11-19	Winter	489	196.6	37	48.9	85.9	10	14.7	613
2020-11-19	Winter	503	79.8	12.4	22.8	34.2	4	6.4	215.5
2020-11-23	Winter	503	190.9	45.6	67.7	57.3	11.3	9.3	496.2
2020-11-25	Winter	503	39.5	6.7	8.9	18.6	2.5	2.9	113.5
2020-11-28	Winter	489	247.5	46.3	55.7	98.5	13	34.1	723.5
2020-11-29	Winter	489	200.6	30.9	73.1	80.6	7.2	20.9	606
2020-11-29	Winter	503	28.9	6.1	8.1	16.1	1.2	3.8	93.3
2020-12-01	Winter	489	127.6	24.3	34.6	63.2	5.4	13.5	426.2
2020-12-01	Winter	503	78.8	14.1	20.3	36.2	3.9	11.6	221.5
2020-12-02	Winter	489	94	20.9	21.2	52.6	3.8	8.9	336.2
2020-12-02	Winter	503	69	12	21.5	32.1	2.7	8.1	196.7
2020-12-04	Winter	503	45.8	8.1	12.1	19.2	2.1	4.3	121.4
2020-12-06	Winter	489	145.6	31.7	40.3	53.5	7.4	12.8	435.7
2020-12-06	Winter	503	104.8	19.7	25.9	45.7	6.5	7.1	293.8
2020-12-07	Winter	489	143	22.8	44.2	59.6	5.7	10.9	430.1
2020-12-07	Winter	503	143	16.2	57.6	50.3	5.2	13.9	349.9
2020-12-08	Winter	489	139.6	30.7	37.2	52.6	7.2	11.8	422.1
2020-12-08	Winter	503	105.3	15.8	35.4	38.7	4.3	11.1	263.5
2020-12-10	Winter	489	148.4	28.6	43.6	70.4	5.6	15.7	487.1
2020-12-10	Winter	503	142.1	20.2	52.2	55.7	5.3	16.2	369.8
2020-12-13	Winter	489	160.2	32.1	34.9	66.7	7.9	18.8	480.2
2020-12-13	Winter	503	219	45.2	63.7	76.1	12.3	22.2	561.8
2020-12-14	Winter	489	167.1	31.5	52.7	61	8.1	13.7	494.9
2020-12-14	Winter	503	134	18	51.5	46	5.8	12.6	331.3
2020-12-15	Winter	489	192.1	40.8	42.2	76.1	11	22.1	578.4
2020-12-15	Winter	503	167.8	31.8	37.6	63.6	9.9	24.9	426.8
2020-12-16	Winter	489	81	20	18.6	43.7	3.1	8.9	288.8
2020-12-16	Winter	503	213.7	51.9	77.1	68.9	11.8	11.4	571.4
2020-12-17	Winter	489	186.8	37.5	43.4	86.3	9.1	26.3	598.7
2020-12-17	Winter	503	64.8	9.5	22.9	30.8	2.4	7.1	187.5
2020-12-20	Winter	489	198	31	67.1	73.8	7.8	18.2	571.5
2020-12-20	Winter	503	89.7	14.4	29.5	32.2	3.8	9.8	223
2020-12-21	Winter	489	114.8	21.2	32.6	46	4.9	10	342.9
2020-12-21	Winter	503	128.1	24.7	46.6	41.8	6.3	8.9	325.8
2020-12-22	Winter	489	105.3	20.4	28.7	54.7	4.2	11	361.2
2020-12-22	Winter	503	175.2	33.7	66.1	60.5	8.3	13.4	459.9
2020-12-23	Winter	489	175.9	32.8	51	83.2	7.1	18.5	574.9
2020-12-23	Winter	503	207.6	31.5	65.7	80.8	9.6	20.1	535.1
2020-12-27	Winter	489	128.2	24.6	37	50	5.2	11.4	379.5
2020-12-27	Winter	503	115.1	17.2	37.1	43.8	7.7	9.3	308.4
2020-12-28	Winter	489	109.5	24.8	25.2	45.5	6.2	7.8	344.7
2020-12-28	Winter	503	115.9	18.7	31.8	49	8.9	7.5	328.7
2020-12-29	Winter	489	132.9	25.2	33.6	57.3	8	9	421.5
2020-12-29	Winter	503	93.7	14.8	26.1	39.3	7	6.6	263.8
2020-12-30	Winter	489	116.2	21.6	30.3	50	5.1	9.1	356.1
2020-12-31	Winter	489	100.2	20.5	22	45	5.1	7.7	315.6
2021-01-01	Winter	489	153.2	28	41	63.6	9.6	11	480
2021-01-01	Winter	503	158.3	25.6	41.5	63	10.6	17.5	422
2021-01-03	Winter	489	110.7	21.8	27.9	47.7	4.7	8.9	339.7
2021-01-03	Winter	503	118.3	16.3	39.6	45.6	7	10	312.9
2021-01-04	Winter	489	160.9	30.1	39.5	71.3	8.3	11.7	504.4
2021-01-04	Winter	503	77.6	12.5	24.8	28.9	4.1	7.4	200.3
2021-01-05	Winter	489	174.7	33.8	39.7	77.9	9.2	14.1	547.4
2021-01-05	Winter	503	119.9	21.2	28.2	55.2	7	8.2	338.9
2021-01-06	Winter	489	91.5	19.6	26.3	47.3	3.4	8.8	320.2
2021-01-06	Winter	503	102.6	17.1	27	47.4	5.1	14.5	287.5
2021-01-07	Winter	489	123.6	22.2	35.3	50.3	5.3	10.5	370.4
2021-01-07	Winter	503	67.8	9.4	24.5	24.4	2.8	6.7	168.8
2021-01-10	Winter	489	135.5	26.3	38.7	51.5	5.6	13.4	396.9
2021-01-10	Winter	503	178.2	38.5	63	56.1	9.5	11.5	456.2
2021-01-11	Winter	489	211.5	37.9	64.5	80.7	10.5	17.9	631.4
2021-01-11	Winter	503	139	25.6	32.2	63	8.7	9.5	394.3
2021-01-12	Winter	489	190.3	40.2	54.3	67.9	9.3	18.6	558.9
2021-01-12	Winter	503	143.2	24.4	46.3	50.5	6.6	15.4	358.1
2021-01-13	Winter	489	156.4	30.7	34.8	71.7	8	11.1	496
2021-01-13	Winter	503	119	20	34.2	48.1	5.8	10.9	313.5
2021-01-14	Winter	489	169.6	28.7	54.5	64	6.7	15.5	493.2
2021-01-14	Winter	503	158.1	21.7	59.3	54	6.1	17	384.2
2021-01-18	Winter	489	189.9	42.1	58	67.5	9.3	13.5	570.5
2021-01-18	Winter	503	101.5	12.5	38.3	37.2	3.8	10	251.9
2021-01-19	Winter	489	112.6	26.4	29.2	42.7	6.2	8.2	346.8
2021-01-19	Winter	503	197.6	29.6	72.3	66.3	8.3	21.1	482.4
2021-01-20	Winter	489	143.7	26.2	39.3	58.9	6.1	13.2	429.8
2021-01-20	Winter	503	195.9	38.4	70.5	62	10.1	15.1	494.1
2021-01-21	Winter	489	180.9	32.8	51.7	86.4	8	16.6	594.6
2021-01-21	Winter	503	169.6	22.4	65.6	63.8	6.2	19	432.5
2021-01-25	Winter	489	146.8	25.7	45.5	56.8	5.7	13.3	430.5
2021-01-25	Winter	503	131.5	15.7	51.5	46.7	4.8	13.1	322.5
2021-01-26	Winter	489	207	36.5	64.3	92.2	8.5	20.7	658
2021-01-26	Winter	503	126.1	20.2	41.9	52.6	5.4	13.6	340.8
2021-01-27	Winter	489	180.3	35.5	52.1	67.4	9	16.3	536.3
2021-01-27	Winter	503	202.5	31.7	72.3	67.4	8.6	22.5	492.9
2021-01-28	Winter	489	210.2	38	68.1	74.4	9.8	19.9	609.5
2021-01-28	Winter	503	223.3	32.3	82	75.5	9.3	24.1	544.8
2021-01-29	Winter	489	141.8	27.4	39.6	55.3	5.9	13.7	418.4
2021-01-31	Winter	489	187.8	34.2	57.4	69.1	7.9	19.3	542.7
2021-01-31	Winter	503	151.5	23.5	51.9	52.1	6.5	17.6	370.7
2021-02-01	Spring	489	157.7	30.4	40.7	64.9	7.9	13.7	480.5
2021-02-01	Spring	503	167.4	27.9	52.1	60.7	8.9	17.9	426.9
2021-02-02	Spring	489	138.7	24.4	40.4	56.4	5.8	11.7	415.2
2021-02-02	Spring	503	78.2	10.5	29.1	27.7	3.1	7.7	193.3
2021-02-03	Spring	489	216.1	37	73	72.4	9.9	23.9	609.8
2021-02-03	Spring	503	87.9	14.5	28.8	30.8	4.3	9.6	219.9
2021-02-04	Spring	489	86.6	19.7	19.7	46.2	3.6	7.6	303.4
2021-02-04	Spring	503	114.5	16.9	42.6	43.3	4.9	14.7	298.3
2021-02-08	Spring	489	186.9	37.4	51.6	72.4	9.8	15.7	565.9
2021-02-08	Spring	503	190	30.4	56.4	77.7	10.2	15.3	509.2
2021-02-09	Spring	489	128.5	25.7	35.9	47.5	6	13.6	375.8
2021-02-09	Spring	503	212.8	32.9	75.6	69.5	9	25.9	511.4
2021-02-10	Spring	489	163	29.8	47.6	63.6	6.7	15.3	480.3
2021-02-10	Spring	503	147.1	21.6	51.3	52.5	5.9	15.9	363.1
2021-02-11	Spring	489	176.6	33	45	76	8.9	13.7	546.7
2021-02-11	Spring	503	161	22.3	60	54.8	6.2	17.6	390.5
2021-02-15	Spring	489	83.2	19.5	22.4	45.5	3.1	8.8	302.8
2021-02-15	Spring	503	123.1	16.5	48.4	47.9	4.5	13.7	321.5
2021-02-16	Spring	489	86.4	18.9	18.5	38.5	3.9	6.6	270.6
2021-02-16	Spring	503	180.7	28.2	62.3	61.3	7.7	21.3	440.3
2021-02-17	Spring	489	158.6	31.1	47.1	58.2	7.9	14.3	469.6
2021-02-17	Spring	503	153.7	26.9	40.2	63	8.7	14.9	410.8
2021-02-18	Spring	503	197.3	27.9	72.7	75.6	7.4	22.5	507.1
2021-02-21	Spring	489	98.7	19	25.1	43.6	4.3	6.7	307.2
2021-02-21	Spring	503	100	15.7	33.7	35.7	4.1	10.8	247.9
2021-02-22	Spring	489	83.3	20.7	19.7	48.8	3.1	9.1	313.6
2021-02-22	Spring	503	107	13.8	42.7	43.4	3.8	12	285.1
2021-02-23	Spring	503	146.4	23.1	49.8	51.2	5.9	16.5	359.4
2021-02-25	Spring	503	117.1	21.2	31.9	47.2	6.5	10.3	313.3
2021-02-28	Spring	489	117.8	23	32.8	47.3	4.9	9.7	354
2021-02-28	Spring	503	77.9	13.1	18.8	32	4.1	9.9	203
2021-03-01	Spring	503	55	8.2	18.8	20.5	2.3	5.3	138.9
2021-03-02	Spring	503	154.8	23.9	52.1	55.4	6.3	17.2	382.6
2021-03-03	Spring	489	140.8	27.3	39.3	55.1	5.7	13.7	415.8
2021-03-03	Spring	503	117.5	18.2	38.6	43.4	4.7	12.9	293.4
2021-03-07	Spring	503	193.1	29.1	63.8	70.5	10.3	19.4	494
2021-03-08	Spring	489	186.7	35	53.2	74.9	9.8	13.8	571.8
2021-03-08	Spring	503	146.2	21.8	50.8	53.7	7	12.8	374.1
2021-03-09	Spring	489	131.4	26	32.9	54.2	8.2	10.1	411.3
2021-03-10	Spring	503	136.7	18	52.8	46.1	5.2	14.5	330.5
2021-03-11	Spring	489	151	34	33.2	58.2	8.6	17	454.4
2021-03-11	Spring	503	168.3	29.7	48.1	59.9	8.6	22	419.4
2021-03-14	Spring	489	206.3	37.5	62.1	78.1	9.5	19.1	608.6
2021-03-14	Spring	503	124.9	20.9	41.1	44.3	5.8	12.8	314
2021-03-15	Spring	489	125.5	24.9	31.1	53.9	5.9	9.8	388
2021-03-15	Spring	503	167.5	24.4	53.9	66.8	8	14.3	438.8
2021-03-16	Spring	489	79.8	18.4	17	34.3	3.7	6.5	248.2
2021-03-16	Spring	503	87.9	13.9	28	32.9	3.7	9.4	221.5
2021-03-17	Spring	489	228.2	41.2	73.6	96	8.7	26.6	707.7
2021-03-17	Spring	503	182.7	28.3	63.7	72.6	7.1	21.9	479.9
2021-03-18	Spring	489	178	29.8	54.2	70.5	7.2	16.6	524
2021-03-18	Spring	503	173.2	23.8	59.7	62.4	7.2	20.2	426.8
2021-03-21	Spring	503	143.2	25.3	31.8	57.1	7.9	21.2	366.7
2021-03-22	Spring	503	114.3	17.4	39.6	40.4	4.6	12.2	282.2
2021-03-23	Spring	489	112.5	21.9	29.8	63.9	4.5	10.9	405.6
2021-03-23	Spring	503	166	26.2	46.8	80.5	8.6	13.7	483.7
2021-03-24	Spring	489	163.2	33	47.1	60.9	8	14.2	486.5
2021-03-24	Spring	503	107.3	17.9	35.3	37.9	5.1	11.1	269.5
2021-03-25	Spring	489	121.5	25.3	31.8	48.3	6.3	9.7	371.7
2021-03-25	Spring	503	231.4	37.5	75.6	79.7	10.7	28.1	568.5
2021-03-28	Spring	489	223.9	40.5	55.9	91.3	12.9	23.4	677.7
2021-03-28	Spring	503	194.3	31.4	50.3	76.9	12.7	23.1	513.1
2021-03-29	Spring	489	118.1	23	34.5	45.2	4.8	10.6	348.3
2021-03-29	Spring	503	165	22.9	62	55.6	6.3	18.3	398.4
2021-03-30	Spring	489	163.8	29	47.3	83.6	9.5	13.1	573.4
2021-03-30	Spring	503	198.6	34.4	50.3	77.6	13.2	23.5	525.4
2021-03-31	Spring	489	80.7	18.2	16.7	36	3.6	6.4	252.9
2021-03-31	Spring	503	126.4	20.6	41.9	45	5.7	13.4	316.7
2021-04-04	Spring	489	87.5	17.3	18.9	41	4	6.3	277.2
2021-04-04	Spring	503	461.8	78.3	108.5	199.2	26.7	49	1247.2
2021-04-05	Spring	489	79.2	18.8	17.5	32.8	3.6	6.5	244.1
2021-04-05	Spring	503	131.9	20.8	45	46	5.4	14.9	323.7
2021-04-06	Spring	489	148.5	33.4	31.4	61.3	8.5	13.8	460
2021-04-06	Spring	503	124.4	24.2	27.1	48.7	7.4	17.1	322.3
2021-04-07	Spring	489	142.4	26.9	31.4	61.2	7	16	430.4
2021-04-07	Spring	503	121.5	20.7	27.5	51.9	6.8	14.5	323.8
2021-04-08	Spring	489	81.9	18.8	17.6	35.4	3.7	6.4	254.9
2021-04-11	Spring	489	126.1	24	33.2	53.4	5.4	10.1	384.6
2021-04-11	Spring	503	141.2	20.9	48.6	50.9	5.7	15.1	349.9
2021-04-12	Spring	489	160.1	32.2	36.7	79.8	7.6	20.4	533.3
2021-04-12	Spring	503	196.3	34.8	45	82.9	10.7	31.4	521.5
2021-04-13	Spring	489	85.9	21.6	19.9	48.7	3.4	9	318.3
2021-04-13	Spring	503	103.2	13.7	39.6	43.5	3.8	11.2	279.8
2021-04-14	Spring	489	152.4	29.4	42.2	77.9	5.9	15.9	517.6
2021-04-14	Spring	503	124.1	20	41.2	53.8	4.7	14.6	339.6
2021-04-15	Spring	489	252.3	49.5	58.7	112.8	12.9	37.4	794.3
2021-04-15	Spring	503	211.5	37.2	48.5	91.3	11.6	34.1	568.7
2021-04-18	Spring	489	76.9	17.8	16.6	33.1	3.4	6.1	239.2
2021-04-18	Spring	503	240.6	36.9	71	95.7	20.6	16.5	677.5
2021-04-19	Spring	489	166.3	29.6	56.9	75.3	6.1	17.6	540.2
2021-04-19	Spring	503	155.1	24	56	62.3	5.9	18.4	412.2
2021-04-21	Spring	489	176.7	31.8	47.3	90.4	11.4	14.8	620.6
2021-04-21	Spring	503	87.6	14.4	24.4	45.2	6.6	7.3	278
2021-04-25	Spring	489	206	38.3	50.6	81.4	10.3	25.4	604.8
2021-04-25	Spring	503	160.8	27.4	38	63	8.8	23.7	408.7
2021-04-27	Spring	489	163.8	34.9	38.5	79	7.8	22.9	543.5
2021-04-27	Spring	503	127.1	23.5	29.5	58.2	6.8	20.5	356.2
2021-04-28	Spring	489	81.1	16.5	17.4	37.7	3.6	6	256
2021-04-28	Spring	503	20.2	3.9	3.7	9.9	1	1.6	57.4
2021-04-29	Spring	489	69.7	11.9	16.1	26.3	3.9	11.5	197.1
2021-04-29	Spring	503	169.2	29.7	37.8	66.6	9.4	25.6	430.5
2021-05-02	Summer	503	122.9	18.9	37	48.7	9.9	8.4	343.2
2021-05-03	Summer	489	283.7	46.2	64.5	142.2	15.4	35	927.1
2021-05-03	Summer	503	253.2	31.5	56.3	133.4	15.4	28.2	744.6
2021-05-04	Summer	489	18.7	1.6	4.1	10.3	1.2	1.5	61.4
2021-05-04	Summer	503	79	9	18	41.9	4.5	5.8	230.8
2021-05-05	Summer	503	161.8	22.2	53.3	62.6	10.3	13.5	431.3
2021-05-06	Summer	489	165.8	28.4	38.3	62.5	9.3	27.4	469.2
2021-05-06	Summer	503	287.3	48.8	71.8	121.2	18.3	39	783.8
2021-05-09	Summer	503	58.3	8.6	18.8	23.1	2.4	5.3	150.4
2021-05-11	Summer	503	56.2	9.9	17.2	31.8	3.2	5.9	186.4
2021-05-12	Summer	489	165.4	30.6	40.1	85	8	20.7	558.8
2021-05-12	Summer	503	99.2	17.6	22.7	48.3	5.2	15.6	285.2
2021-05-13	Summer	489	47.2	6.9	14.6	18.2	4.2	3.2	150.2
2021-05-13	Summer	503	219.6	36.4	56.8	86.3	15.3	24.8	585.7
2021-05-14	Summer	489	94.6	20.3	19.5	43.7	4.3	6.9	299.3
2021-05-16	Summer	489	84.4	19.9	18.4	35.6	3.7	6.8	261
2021-05-16	Summer	503	22.9	5	4.6	10.2	1.3	1.8	63.9
2021-05-17	Summer	489	179	34.1	39.5	75.6	9	20.8	537.9
2021-05-17	Summer	503	126.2	22.2	28	50.6	6.9	18.5	323.6
2021-05-18	Summer	489	68.4	16.8	17.2	43.1	2.5	7.9	270.3
2021-05-18	Summer	503	23.6	4.7	4.4	11.4	1.3	1.8	67.4
2021-05-19	Summer	489	135.4	28	30.2	54.5	6.8	15.9	403.8
2021-05-19	Summer	503	100.5	18	21.9	41.3	5.5	13.9	260.9
2021-05-20	Summer	489	172.5	32.4	44.7	70.3	7.8	17.4	515.3
2021-05-20	Summer	503	187.3	31.7	48.1	71.8	9.5	26.2	472.4
2021-05-23	Summer	489	104.2	22.9	22.7	43.9	4.8	9.9	318.1
2021-05-23	Summer	503	148.9	25.9	33.3	59.1	8.2	22.3	379.9
2021-05-24	Summer	489	115.7	23.8	25.2	49.9	5.6	11.2	354.8
2021-05-24	Summer	503	54	10.4	11.7	22	3	7	141.2
2021-05-25	Summer	489	208.5	41.1	48.1	97.5	10.3	28.5	670.1
2021-05-25	Summer	503	145.6	26.2	33.2	64.3	7.8	22.8	396.5
2021-05-26	Summer	489	219.8	42.8	50.7	102.8	10.5	30.2	702.5
2021-05-26	Summer	503	179.4	31.3	42	77	9.7	28.2	480.5
2021-05-27	Summer	489	267.8	44.5	80.6	101.8	11.8	29.2	774.9
2021-05-27	Summer	503	113	19.7	26.5	44.1	6.2	16.5	287.6
2021-05-31	Summer	489	164.6	31.8	42.3	86.3	9.7	14.9	582.9
2021-05-31	Summer	503	99.5	16.5	28.3	50.8	7.7	8.1	317
2021-06-01	Summer	489	185.9	36.2	41.3	76.7	9.5	22.2	555.3
2021-06-01	Summer	503	180.5	32.1	40.9	69.8	10	27.7	456.6
2021-06-02	Summer	489	138.1	27.7	41.3	69.9	6	13.7	480.3
2021-06-02	Summer	503	106.8	19	33.5	49.6	5.4	11.3	312.8
2021-06-03	Summer	489	189	36.9	43.8	88	9.4	25.5	606
2021-06-03	Summer	503	95.5	18.2	22.1	47.4	5.1	14.9	281.5
2021-06-06	Summer	489	133.7	25.6	33.8	55.9	8.4	10.1	420.2
2021-06-06	Summer	503	137.3	22.3	35.1	57.4	10.1	12.3	380.4
2021-06-07	Summer	489	157.1	32.6	36.2	81.7	7.4	20	539.6
2021-06-07	Summer	503	57.4	11.7	13.3	33.1	2.9	8.6	186.9
2021-06-08	Summer	489	152.4	26.3	38.2	66.6	7.3	14	465.7
2021-06-08	Summer	503	28.1	4.9	7.5	12.5	1.4	1.9	77.7
2021-06-09	Summer	489	117.9	26.2	30.7	66.1	6.5	11.2	442.1
2021-06-09	Summer	503	69.3	14.4	16.8	40.2	4.9	6.3	236.5
2021-06-10	Summer	489	92.4	20.5	21.8	57.6	4.1	9.4	358.4
2021-06-10	Summer	503	38.1	8.3	8.6	26.3	1.8	5.4	139.9
2021-06-13	Summer	489	171.4	31.2	46.1	68.5	9.3	16.3	517.3
2021-06-13	Summer	503	187.9	30.5	50	73.3	12.7	21.4	497.8
2021-06-14	Summer	489	97.9	20.1	20.8	44.5	4.6	7.8	307.3
2021-06-14	Summer	503	61.9	11.4	16.6	24.7	3.3	5.8	164
2021-06-15	Summer	489	229.5	42.2	61.3	94.7	14.6	16.7	719.2
2021-06-15	Summer	503	123	21.3	35.6	47.4	7.6	11	327.4
2021-06-16	Summer	489	147.9	29.1	32.3	62.3	7.4	16.7	446.1
2021-06-16	Summer	503	158.9	28.4	43.2	58.7	8.7	19.8	404.4
2021-06-17	Summer	489	152	28.6	37.2	66.2	9.3	10.8	482
2021-06-17	Summer	503	114.2	19.1	28.5	48.5	8.2	9.9	317.4
2021-06-19	Summer	489	82.3	19.2	19.3	52.9	3.4	8.7	326.1
2021-06-21	Summer	489	121.4	23.6	29.6	50.8	5.7	11.8	367.3
2021-06-21	Summer	503	74.4	12.7	17.2	31.1	4	9.4	194.9
2021-06-22	Summer	489	53.3	7.8	16.5	20.6	4.8	3.6	169.5
2021-06-22	Summer	503	160.8	25.3	46.2	64.9	13.6	11.2	454.4
2021-06-24	Summer	489	77.3	13.7	22.9	32.2	5.3	6.9	249
2021-06-24	Summer	503	108	19.3	29.6	53.6	6.2	9.6	326.5
2021-06-25	Summer	489	151.1	28.8	37.1	64.1	8.7	12.4	470.5
2021-06-25	Summer	503	151.6	26	42.6	63.5	12.3	10.7	437.3
2021-06-27	Summer	489	98.5	21.4	20.8	43.1	4.5	8.8	304.4
2021-06-27	Summer	503	76.1	13.1	18.1	32.2	4.9	7.8	207.2
2021-06-29	Summer	489	297.2	54.4	79.9	134.1	16.2	32.2	957.7
2021-06-29	Summer	503	80.4	13.9	20.1	33.8	5.4	7.2	221
2021-06-30	Summer	489	39.7	7.2	11	16.7	2.7	5.2	127.4
2021-06-30	Summer	503	90	16.2	23.9	46.7	5.3	10.7	278.7
2021-07-01	Summer	489	93.4	21.1	21.1	60	3.9	8.9	365.7
2021-07-01	Summer	503	45.1	9.2	9.9	30.2	2.2	6.2	160.3
2021-07-03	Summer	489	158.1	28.4	44.8	63.7	10	11.1	492.5
2021-07-03	Summer	503	165	25	49.8	65.5	13.6	11.2	462.4
2021-07-04	Summer	489	179.4	35.6	44.9	70	9	19.8	532.1
2021-07-04	Summer	503	101.3	18.2	26	39.6	5.5	12	262.5
2021-07-06	Summer	489	99.3	22.4	23.4	40.8	5	7.8	307.4
2021-07-06	Summer	503	35.2	6.5	8.9	14.7	2.4	2.7	98
2021-07-07	Summer	503	85.3	13.2	27.4	43.5	5.2	8.7	266
2021-07-08	Summer	489	117.7	22.7	34.7	44.3	6.3	9.7	354.2
2021-07-08	Summer	503	92	14.6	26.8	36.1	5.6	8.9	244
2021-07-10	Summer	489	141.1	27.4	38.2	57	6.6	11.9	427.2
2021-07-10	Summer	503	105.1	17.9	32	39.4	5.6	10.2	272.2
2021-07-11	Summer	489	234.7	43.6	63	97	14	17.5	731.8
2021-07-11	Summer	503	174.5	29.5	49.1	72.5	11.4	12.5	482.9
2021-07-12	Summer	489	117	24.9	25.7	48.3	5.7	12.5	353.9
2021-07-12	Summer	503	85.2	16.6	22.3	38.4	6.3	7.4	253.2
